# Supplementary material for: The Clinical Pulmonary Infection Score Combined with Procalcitonin and Lung Ultrasound (CPIS-PLUS), a Good Tool for Ventilator Associated Pneumonia Early Diagnosis in Pediatrics
Source: Children (Basel). 2024 May 14;11(5):592. doi: 10.3390/children11050592 (PMC11120099; doi:10.3390/children11050592)
Supplement: Supplementary file 1 [file children-11-00592-s001.zip]

Archive with 1 entries (1 files):
- children-2938671-supplementary.pdf
